# Supplementary material for: Host Range and Loop-Mediated Isothermal Amplification Detection of Globisporangium sylvaticum from Guizhou, China
Source: J Fungi (Basel). 2023 Jul 15;9(7):752. doi: 10.3390/jof9070752 (PMC10381608; doi:10.3390/jof9070752)
Supplement: Supplementary file 1 [file jof-09-00752-s001.zip]

Archive with 1 entries (1 files):
- jof-2478424-supplementary.pdf
